# Supplementary material for: Mining Biosynthetic Gene Clusters in Carnobacterium maltaromaticum by Interference Competition Network and Genome Analysis
Source: Microorganisms. 2022 Sep 6;10(9):1794. doi: 10.3390/microorganisms10091794 (PMC9504619; doi:10.3390/microorganisms10091794)
Supplement: Supplementary file 1 [file microorganisms-10-01794-s001.zip]

Archive with 1 entries (1 files):
- microorganisms-1854223-supplementary.xlsx
