# Supplementary material for: Mining Biosynthetic Gene Clusters in Carnobacterium maltaromaticum by Interference Competition Network and Genome Analysis
Source: Microorganisms. 2022 Sep 6;10(9):1794. doi: 10.3390/microorganisms10091794 (PMC9504619; doi:10.3390/microorganisms10091794)
Supplement: Supplementary file 1 [file microorganisms-10-01794-s001.zip › microorganisms-1854223-supplementary.xlsx]

## Sheet: Tabel S1
Table S1. Carnobacterium maltaromaticum strains used in this study
Year	Country	Genome sequence	Reference
		identification number*
1985	Unkown	CMCIP102035.1	Unknown
2010	France		[81]
2010	Italy	CMALTF48.1	[81]
2010	France	CMALTF73.1	[81]
2010	Tunisia	CMALTF14.1	[81]
1994	France		[82]
2010	France		[81]
2010	Spain		[81]
1994	France		[82]
1994	France	CMCP4.1	[82]
1994	France	CMCP5.1	[82]
2010	Lebanon	CMF7.1	[81]
2005	France		[81]
1994	France	NC_019425.2	[82]
1974	USA		[83]
1994	France		[84]
2010	France		[81]
2010	France	CMF2.1	[81]
1974	USA	CMDSM20344.1	[83]
2005	France	CMF88.1	[85]
2010	France		[81]
2010	France	CMALTF42.1	[81]
1994	France		[84]
1994	France		[84]
2010	France	CMF4.1	[81]
2010	The Netherlands	CMALTF84.1	[81]
1994	France	CMCP14.1	[82]
2010	The		[81]
1994	France		[82]
1994	France		[82]
2004	Israel		[86]
2010	France		[81]
2004	Israel		[86]
2010	France		[81]
2010	France		[81]
2010	France		[81]
1994	France	CMCP1.1	[33]
2005	Canada		[87]
2005	Denmark		[88]
2005	Denmark		[88]
Unknown	Denmark		[88]
1987	USA		[89]
1985	Germany (Hanover)		[84]
1993	France (Jura)	CMALT398.1	[84]
1995	France (Jura)		[84]
2000	China (Hong- Kong)		[84]
1991	France (Jura)		[84]
1985	Germany (Hanover)		[84]
2002	France (Britanny)		[84]
2014	France (Jura)		[84]
1985	France (Brittany)		[84]
1992	France (Oise)		[84]
1991	France (Seine-Maritime)	CMALT394.1	[84]
1985	France (Jura)	CMALT408.1	[84]
2001	France (Poitou)	CMALT418.1	[84]
2001	France (Poitou)	CMALT416.1	[84]
2000	France (Jura)		[84]
1985	Germany (Hanover)		[84]
1977	France (Pas-de-Calais)		[33]
1983	France (North)		[33]
1993	France (Jura)		[33]
1995	France (Jura)		[33]
1985	Germany (Hanover)	CMALT428.1	[33]
1990s	Denmark		[18]
1983	France	CMCIP100481.1	Unknown
1984	France		Unknown
1983	France		[90]
2003	Denmark		[18]
2009	France	CMALT710.1	[91]
2003	Denmark	CMALT94.1	[18]
2003	Denmark		[18]
	Denmark	CMALT81.1	[18]
1984	France	CMCIP101354.1	Unknown
2010	France	CMALT430.1	This study
before 1990	Unknown	CMDSM20590.1	Unknown
2008	Denmark		[88]
	*Publicly available on the MicroScope Mage portal: https://mage.genoscope.cns.fr (accessed on 05 september 2022)

## Sheet: Table S2
Table S2. Sequences of the bacteriocins predicted from the genome of 29 strains of C. maltaromaticum
Name		Sequence
Carnocyclin	B593	MSDLIMEIASSMGISWGVASKVIDLVLAGSSAWAIVAAIVSGGGIIAIGAVAIKALIQSKLKQMGRAAVITW
	B344	MNVRLTKNYKFYGAISLVLISITIGILFISTTPYIAGALGLSTGTATQVVSLISAYQTAAAIVSIVGALTGVGGITSGIVATVLFLLKKQGKAKAALW
Carnoglycocin	B629	MKKENALLKKMSLEEMSKIEGGAYKCPPMPANIKKKPNSSVYYAWVYANCSSVSSCSPTTWNTCVR
Carnolysin	A1	MSELSMEKVVGETFEDLSIAEMTMVQGSGDINGEFTTSPACVYSVMVVSKASSAKCAAGASAVSGAILSAIRC
	A2	MKKVVGETFEDLSIAEMTKVQGSGDVMPESTPICAGFATLMSSIGLVKTIKGKC
Carnobacteriocin	BM1	MKSVKELNKKEMQQINGGAISYGNGVYCNKEKCWVNKAENKQAITGIVIGGWASSLAGMGH
	BM1.2	MKSVKELNKKEMQQINGGAISYGNGVYCNKEKCWVNKAENKQAITGIVIGGWASSLAGMAH
Piscicolin	126	MKTVKELSVKEMQLTTGGKYYGNGVSCNKNGCTVDWSKAIGIIGNNAAANLTTGGAAGWNKG
	126.2	MKNVKELSVKEMQLTKGGKYYGNGLSCNKKGCTVDWGTAIGIIGNNAAANWATGGAAGWNKG
Carnobacteriocin	B2	MNSVKELNVKEMKQLHGGVNYGNGVSCSKTKCSVNWGQAFQERYTAGINSFVSGVASGAGSIGRRP
	B2.2	MNSVKELNVKEMKQLHGGVYYGNGVSCSKTKCSVNWGQAFQERYTAGINSFVSGVASGAGSIGRRP
Carnobacteriocin	B9.4	MKKKVLLYFLSKIIIRRKIIMRKKVLKAIVVVTCLAGISLFIKPQNVQASTYYGNGVSCTKTKCSVNWGQAWTEGVQRWGDNLFGSVG
Carnolactococcin	B8.1	MRKKLVSFVLLGCVLFGGLGYTASAYSFNTLFTSLTGVPGSGKVNAYMTHKSRYIYVTAIGKNTVRGYARPYVEARASANRAFSGNQTWWNYQ

## Sheet: Table S3
Table S3. Locus tags of the CDSs encoding structural bacteriocins in C. maltaromaticum strains
		Strain	Carnocyclin B593	Carnocyclin B344	Carnoglycocin B629	Carnolysin		Carnobacteriocin BM1	Carnobacteriocin BM1.1	Carnobacteriocin B2	Carnobacteriocin B2.2	Piscicolin 126	Piscicolin 126.2	Carnobacteriocin B9.4	Carnolactococcin B8.1
						A1	A2
	gp1	F48						CMALTF48_v1_250031
		F73						CMALTF73_v1_70035
		F4						CMF4_v1_160036
		IFIP 710				CMALT710_v1_130067	CMALT710_v1_130071	CMALT710_v1_40115
		F84						CMALTF84_v1_220016
		F14						CMALTF14_v1_190035
		CIP100481				CMCIP100481_v1_240067	CMCIP100481_v1_240071	CMCIP100481_v1_170104
		F7						CMF7_v1_310055			CMF7_v1_90010
		CP5						CMCP5_v1_20002		CMCP5_v1_520007
		CP4						CMCP4_v1_480002		CMCP4_v1_40018
		CIP102035						CMCIP102035_v1_160155
		JIP 28/91						CMALT394_v1_20025				CMALT394_v1_650003
		CP1						CMCP1_v1_400002		CMCP1_v1_110034
		CP14						CMCP14_v1_200017
		8.1						CMALT81_v1_330035				CMALT81_v1_260002			CMALT81_v1_190190
		F42						CMALTF42_v1_280035
		MM 3364.01
		MM 3365.01
	gp2	CIP101354						CMCIP101354_v1_180092
		LLS R 919						CMALT408_v1_160034
		DSM20590				CMDSM20590_v1_30298	CMDSM20590_v1_30302	CMDSM20590_v1_70017				CMDSM20590_v1_90065
		JIP 05/93	CMALT398_v1_10035			CMALT398_v1_270332	CMALT398_v1_270336	CMALT398_v1_260017				CMALT398_v1_80065
		RFA 378						CMALT428_v1_10034
	gp3	10040100629			CMALT430_v1_150018				CMALT430_v1_160124				CMALT430_v1_170062
		F2						CMF2_v1_320018					CMF2_v1_90002
		F88						CMF88_v1_40018					CMF88_v1_630013
		9.4				CMALT94_v1_120163	CMALT94_v1_120167	CMALT94_v1_40035						CMALT94_v1_80008
		DSM20344		CMDSM20344_v1_130013				CMDSM20344_v1_530016
